# Supplementary material for: Changes in contributions of different Anopheles vector species to malaria transmission in east and southern Africa from 2000 to 2022
Source: Parasit Vectors. 2023 Nov 7;16:408. doi: 10.1186/s13071-023-06019-1 (PMC10631025; doi:10.1186/s13071-023-06019-1)
Supplement: Supplementary file 1 — Additional file 1. The contribution of different vectors in malaria transmission for each datapoint, along with data collection dates, ecology, interventions, and identification methods used. [file 13071_2023_6019_MOESM1_ESM.xlsx]

## Sheet: Supplementary table S1
Period	Country	study sites	surveillance years	ecology	standard intervention	Percentage sporozoite infected mosquitoes (number tested)											Identification of An. gambiae species	Identification of An. funestus species	Species with highest proportion infected with sporozoite	Overall EIR	Contribution of members of An. gambiae s.l. to overall EIR	Contribution of members of An. funestus s.l. to overall EIR	Contribution of members of other secondary vectors to overall EIR
						An. gambiae s.l.	An. gambiae s.s.	An. merus	An. arabiensis	An. funestus s.l.	An. funestus s.s.	An. parensis	An. coustani	An. rufipes	An. mascarensis	Other Anopheles
Between 2000 and 2010	Kenya	Asembo	1999-2002		ITNs		1.4 (147)		0.7 (140)	0 (24)							Morphological and PCR	Morphological	An. gambiae s.s.	NA	0	0	0
		Kombewa	1999-2002		None		8.1 (794)		3.1 (229)	5.9 (425)							Morphological and PCR	Morphological	An. gambiae s.s.	NA	0	0	0
		Jaribuni	2001-2001	Riverline with pools			15.3 (417)	17.4 (23)	9.6 (52)	6.3 (846)							Morphological and PCR	Morphological	An. merus	NA	0	0	0
		Majajani	2001-2001	Riverline wih swampy			9.4 (138)	0 (4)		0 (1)							Morphological and PCR	Morphological	An. gambiae s.s.	NA	0	0	0
		Mtepeni	2001-2001	Hilly			8.3 (230)		0 (2)	0 (2)							Morphological and PCR	Morphological	An. gambiae s.s.	NA	0	0	0
		Jilore	2002-2003	Hilly terrain		7.7 (1734)				1.7 (58)							Morphological	Morphological	An. gambiae s.l.	NA	0	0	0
		Iguhu	2003-2004	Highland with flat shaped valleys	None	3.6 (1595)					5.2 (420)						Morphological and PCR	Morphological and PCR	An. funestus s.s.	16.6	78.9	21.1	0
		Mbale	2003-2004	Reforested area	None		4 (50)			0 (10)							Morphological and PCR	Morphological	An. gambiae s.s.	1.1	100	0	0
		Marani	2003-2004	Highland with steep valleys	None		1.5 (68)			5.6 (18)							Morphological and PCR	Morphological	An. funestus s.l.	0.4	50	50	0
		Kombewa	2003-2004	Flat lowland site, semi-arid with semi-permanent swamps	None	3.6 (953)					3.9 (1858)						Morphological	Morphological and PCR	An. funestus s.s.	31.1	32.5	67.5	0
		Mbuinjeru	2004-2005		Bed nets	0.7 (832)				5.3 (NA)							Morphological	Morphological	An. funestus s.l.	2.63	97	3	0
		Kiamachiri	2004-2005		Bed nets	1.7 (347)				0 (NA)							Morphological	Morphological	An. gambiae s.l.	4.06	100	0	0
		Murinduko	2004-2005		Bed nets	1.5 (133)				3.1 (NA)			0 (NA)	0 (NA)		0 (NA)	Morphological	Morphological	An. funestus s.l.	4.71	53.1	46.9	0
		Kakuma refugee camp	2006-2006	Semi-arid	Larviciding, ITNs, IRS, and Insecticidal fogging				3 (502)								Morphological and PCR		An. arabiensis	NA	0	0	0
		Garithe	2007-2008	Coastal	LLINs		0 (31)	0.3 (301)	0 (14)								Morphological and PCR	Morphological	An. merus	0.006	100	0	0
		Mbita	2009-2009	Lakeside	ITNs		1.5 (196)		0.3 (726)		3 (711)						Morphological and PCR	Morphological and PCR	An. funestus s.s.	NA	0	0	0
		Jego, Kidomaya, Nganja, Milalani, Magodzoni, Vuga, Golini, and Kinango village	2009-2010	Coastal	ITNs	0.3 (292)				0.6 (174)							Morphological and PCR	Morphological	An. funestus s.l.	0.22	34.1	65.9	0
		Emutete	2009-2010	Highland with flat shaped valleys	LLINs	2.8 (NA)			0 (NA)								Morphological and PCR	Morphological	An. gambiae s.l.	2.05	100	0	0
		Iguhu	2009-2010	Highland with flat shaped valleys	LLINs	3.1 (NA)			0 (NA)								Morphological and PCR	Morphological	An. gambiae s.l.	3.7	100	0	0
	Madagascar	Analamiranga	2002-2003	Highlands with small hills and valleys	None				0 (672)	0.2 (4056)					0 (722)		Morphological and PCR	Morphological	An. funestus s.l.	5.76124	0	100	0
		Saharevo	2003-2004	Highland area	None	0.5 (211)				1.6 (633)					0.7 (268)		Morphological and PCR	Morphological	An. funestus s.l.	6.42451	10.4	58.1	31.5
		Analamiranga	2003-2004	Highlands with small hills and valleys	None				0 (363)	0.1 (2774)					0 (590)		Morphological and PCR	Morphological	An. funestus s.l.	1.98602	0	100	0
	Malawi	Chipula	2002-2003	Floodplain	None		12.3 (219)		4.4 (792)	5.1 (411)							Morphological and PCR	Morphological	An. gambiae s.s.	178.32	84.3	15.7	0
		Kela	2002-2003	Floodplain	None		9.8 (499)		2.6 (1523)	4.1 (514)							Morphological and PCR	Morphological	An. gambiae s.s.	188.16	86.4	13.6	0
	Mozambique	Boane town	2000-2000	Dry tropical				4.2 (72)	9.6 (83)	4.3 (761)							Morphological and PCR	Morphological	An. arabiensis	NA	0	0	0
		Massavasse	2003-2006	Semi-arid	ITNs and IRS	0.1 (1735)				0.2 (19904)						0 (2158)	Morphological and PCR	Morphological and PCR	An. funestus s.l.	NA	0	0	0
		Zamb√©zia	2006-2007		LLINs and IRS		4.1 (415)		0 (24)		2.3 (660)						Morphological and PCR	Morphological and PCR	An. gambiae s.s.	28.0967	53.1	46.9	0
		Zamb√©zia	2009-2010		LLINs and IRS		1.1 (285)		0 (98)		0 (272)						Morphological and PCR	Morphological and PCR	An. gambiae s.s.	2.26684	100	0	0
	Tanzania	Rundungai	2001-2002	Savannah	Bednets				0.5 (3135)	0.8 (504)							Morphological and PCR	Morphological	An. funestus s.l.	NA	0	0	0
		Kware	2001-2002	Footthill	Bednets				0 (242)	0.9 (116)							Morphological and PCR	Morphological	An. funestus s.l.	NA	0	0	0
		Foo	2001-2002	Rainforest	Bednets				11.1 (9)	0 (4)							Morphological and PCR	Morphological	An. arabiensis	NA	0	0	0
		Rufiji	2001-2003	Riverine ecosystem	Untreated bednets	3.4 (8665)				2.2 (14861)							Morphological	Morphological	An. gambiae s.l.	173.04	57.6	42.4	0
		Kilombero and Ulanga	2001-2003	Floodplain	Untreated bednets	0.7 (9333)				1.4 (4353)							Morphological	Morphological	An. funestus s.l.	110.7	72.4	27.6	0
		Rufiji	2001-2004	Riverine ecosystem	Untreated bednets	3.4 (NA)				2.3 (NA)							Morphological and PCR	Morphological	An. gambiae s.l.	NA	0	0	0
		Rufiji	2003-2004	Riverine ecosystem	Untreated bednets	3.3 (6475)				4.4 (2273)							Morphological	Morphological	An. funestus s.l.	357.24	45.2	54.8	0
		Kilombero and Ulanga	2003-2004	Floodplain	Untreated bednets	1.4 (9372)				1.8 (6576)							Morphological	Morphological	An. funestus s.l.	130	73.8	26.2	0
		Komtonga	2004-2005	Riverine ecosystem		3.7 (1447)				2.5 (399)							Morphological	Morphological	An. gambiae s.l.	1620.6	83.3	16.7	0
		Mkindo	2004-2005			1.3 (226)				0 (20)							Morphological	Morphological	An. gambiae s.l.	60.6	100	0	0
		Dakawa	2004-2005	Wet savana		0.9 (107)				0 (9)							Morphological	Morphological	An. gambiae s.l.	35.2	100	0	0
		Luindo	2004-2005	Dry savana		4.2 (236)				0 (1)							Morphological	Morphological	An. gambiae s.l.	159.6	100	0	0
		Idunda, Lupiro, Mbingu, Idete, Minepa, Namawala, Iragua, Kidugalo, Mkangawalo, Sagamaganga	2007-2009	Floodplain	Not reported		0.8 (755)		0.4 (2537)	1.1 (857)							Morphological and PCR	Morphological	An. funestus s.l.	NA	0	0	0
		Namawala and Idete	2008-2008	Floodplain	LLINs		1.2 (NA)		0.2 (NA)	1.7 (NA)							Morphological and PCR	Morphological and PCR	An. funestus s.l.	53.1352	86.1	13.9	0
		Idete	2008-2008	Floodplain	ITNs	0.2 (1858)				2.1 (422)							Morphological and PCR	Morphological	An. funestus s.l.	20.6036	38.3	61.7	0
		Namawala	2008-2008	Floodplain	ITNs	0.4 (3148)				1 (105)							Morphological and PCR	Morphological	An. funestus s.l.	39.9068	93.8	6.2	0
		Gichameda	2008-2009			0 (8973)				0 (100)			0 (100)			0 (25)	Morphological and PCR	Morphological	An. gambiae s.l.	1.58643	100	0	0
		Namawala and Idete	2009-2010	Floodplain	LLINs		0 (NA)		0.4 (NA)	0 (NA)							Morphological and PCR	Morphological and PCR	An. arabiensis	32.3295	100	0	0
	Uganda	Cilio	2001-2002		None												Morphological and PCR	Morphological	NA	397	88.9	11.1	0
		Olami A	2001-2002		None												Morphological and PCR	Morphological	NA	1586	12.2	87.8	0
		Namwaya Central	2001-2002		None												Morphological and PCR	Morphological	NA	562	81.5	18.5	0
		School	2001-2002		None												Morphological and PCR	Morphological	NA	6	100	0	0
		Kasiina	2001-2002		None												Morphological and PCR	Morphological	NA	7	65.4	34.6	0
		Kihihi	2001-2002		None												Morphological and PCR	Morphological	NA	6	100	0	0
Between 2011 and 2021	Kenya	Musilongo	2010-2011	Highland with flat shaped valleys	LLINs	3.5 (282)											Morphological and PCR	Morphological	An. gambiae s.l.	NA	0	0	0
		Kimundia	2011-2011	Swampy and riverine ecosystem	LLINs	1.6 (182)				0 (84)			0.2 (413)				Morphological and PCR	Morphological	An. gambiae s.l.	24.59	65	0	35
		Kiwalwa	2011-2011	Riverine ecosystem	LLINs	0.3 (311)				0 (442)			1.7 (687)				Morphological and PCR	Morphological	sporo_coustani	73.68	8	0	92
		Mwarusa	2011-2011	Swampy and riverine ecosystem	LLINs	1 (199)				1.2 (82)			2.8 (109)				Morphological and PCR	Morphological	sporo_coustani	37.28	32.1	16	51.9
		Njoro	2011-2011	Semi-arid ecosystem	LLINs	0 (37)				0.8 (127)			7 (43)				Morphological and PCR	Morphological	sporo_coustani	28.055	0	19.7	80.3
		Iguhu	2012-2014	Highland with flat shaped valleys	LLINs	0.8 (251)				0 (23)							Morphological and PCR	Morphological	An. gambiae s.l.	NA	0	0	0
		Emakakha	2012-2014	Highland with flat shaped valleys	LLINs	1.6 (248)				5.3 (19)							Morphological and PCR	Morphological	An. funestus s.l.	NA	0	0	0
		Marani	2012-2014	Highland with steep valleys	LLINs	4 (25)				0 (40)							Morphological and PCR	Morphological	An. gambiae s.l.	NA	0	0	0
		Kombewa	2012-2014	Flat lowland site	LLINs	0.7 (136)				2.4 (84)							Morphological and PCR	Morphological	An. funestus s.l.	NA	0	0	0
		Miwani	2012-2014	Flat lowland site	LLINs	0.7 (147)				0 (16)							Morphological and PCR	Morphological	An. gambiae s.l.	NA	0	0	0
		Rae	2012-2014	Flat lowland site	LLINs	0.6 (175)				0 (5)							Morphological and PCR	Morphological	An. gambiae s.l.	NA	0	0	0
		Ahero	2015-2016	Lowland plain area	ITNs				0.2 (1260)	1.8 (547)			0.4 (250)				Morphological and PCR	Morphological and PCR	An. funestus s.l.	50.1394	35.7	52.5	11.8
		Iguhu	2015-2016	Highland with flat shaped valleys	ITNs		2.3 (214)		0 (20)	2.4 (82)			0 (5)				Morphological and PCR	Morphological and PCR	An. funestus s.l.	8.64263	80.2	19.8	0
		Iguhu, Emutete, and Kisii	2015-2019	Highland with flat shaped valleys	LLINs		9 (1142)		8.3 (84)		13.1 (642)		1.8 (56)	2.9 (34)		3.4 (294)	Morphological and PCR	Morphological and PCR	An. funestus s.s.	NA	0	0	0
		Kombewa and Homa Bay	2015-2019	Flat lowland site	LLINs		13.4 (298)		3.6 (634)		26.4 (299)		0 (5)	0 (14)		0 (25)	Morphological and PCR	Morphological and PCR	An. funestus s.s.	NA	0	0	0
		Migori	2016-2017		LLINs				1.6 (192)		2.2 (447)						Morphological and PCR	Morphological and PCR	An. funestus s.s.	4.97558	13.6	86.4	0
		Homa bay and Migori	2016-2017		LLINs				2.8 (357)		4.8 (1000)						Morphological and PCR	Morphological and PCR	An. funestus s.s.	19.8458	3.3	96.7	0
		Kimundia	2016-2018		LLINs	0.5 (2218)				0 (65)			2.5 (487)				Morphological and PCR	Morphological and PCR	sporo_coustani	NA	0	0	0
		King'wareni	2016-2018		LLINs	0.4 (566)				0 (36)			0 (32)				Morphological and PCR	Morphological and PCR	An. gambiae s.l.	NA	0	0	0
		Kiwalwa	2016-2018		LLINs	0.8 (1372)				0 (103)			2.9 (69)				Morphological and PCR	Morphological and PCR	sporo_coustani	NA	0	0	0
		Mwarusa	2016-2018		LLINs	0.4 (756)				0 (24)			2.9 (34)				Morphological and PCR	Morphological and PCR	sporo_coustani	NA	0	0	0
		Njoro	2016-2018		LLINs	1.2 (322)				0.8 (126)			0 (44)				Morphological and PCR	Morphological and PCR	An. gambiae s.l.	NA	0	0	0
		Homa bay and Migori	2017-2018		LLINs				3.4 (643)		3.5 (1132)						Morphological and PCR	Morphological and PCR	An. funestus s.s.	12.6619	17.9	82.1	0
		Kisian	2018-2018	Lakeside (Lowland area)	LLINs		0.8 (128)		0 (201)		0 (76)						Morphological and PCR	Morphological and PCR	An. gambiae s.s.	NA	0	0	0
		Bungoma	2018-2018	Highland area	LLINs		7 (766)		3.2 (62)		10.7 (318)						Morphological and PCR	Morphological and PCR	An. funestus s.s.	NA	0	0	0
		Iguhu	2018-2019	Highland with flat shaped valleys	LLINs and IRS	13 (NA)					14 (NA)						Morphological and PCR	Morphological and PCR	An. funestus s.s.	3.65	75.6	24.4	0
		Marani	2018-2019	Highland with steep valleys	LLINs and IRS	0 (NA)					44 (NA)						Morphological and PCR	Morphological and PCR	An. funestus s.s.	0.5	0	100	0
		Kombewa	2018-2019	Flat lowland site	LLINs and IRS	15 (NA)					24 (NA)						Morphological and PCR	Morphological and PCR	An. funestus s.s.	5.12	40.4	59.6	0
		Rangwe and Rachuonyo South	2019-2019	Lowland with semi arid environment	LLIN and IRS	1.2 (1331)					0 (18)						Morphological and PCR	Morphological and PCR	An. gambiae s.l.	NA	0	0	0
		Kerio valley	2019-2020	Semi-arid	ITNs	4.3 (46)				6.5 (478)							Morphological and PCR	Morphological and PCR	An. funestus s.l.	273.75	6.1	93.9	0
		Rabai	2019-2020	Semi-arid	ITNs					13.9 (72)							Morphological and PCR	Morphological and PCR	An. funestus s.l.	73	0	100	0
		Nguruman	2019-2020	Semi-arid	ITNs	5 (20)				12.4 (89)							Morphological and PCR	Morphological and PCR	An. funestus s.l.	78.2143	8.3	91.7	0
		Bungoma	2019-2020	Highland area	ITNs		0 (65)		0 (11)		1.7 (174)						Morphological and PCR	Morphological and PCR	An. funestus s.s.	NA	0	0	0
		Kombewa	2019-2020	Flat lowland site	ITNs and IRS		1.3 (77)		0 (18)		1.3 (157)						Morphological and PCR	Morphological and PCR	An. gambiae s.s.	NA	0	0	0
		Kisumu (Lakeshore)	2020-2020	Flat plain lakeshore	ITNs	3.1 (97)				6.3 (63)							Morphological and PCR	Morphological and PCR	An. funestus s.l.	NA	0	0	0
		Kisumu (Hillside)	2020-2020	Hillside	ITNs	0 (9)				5.6 (18)							Morphological and PCR	Morphological and PCR	An. funestus s.l.	NA	0	0	0
		Kisumu (Highland plateau)	2020-2020	Highland plateau	ITNs	5.6 (18)				0 (8)							Morphological and PCR	Morphological and PCR	An. gambiae s.l.	NA	0	0	0
	Madagascar	Namhoaka, Kianjanoby, Ambatavory, Ampasipotsy, Ambasoary, Mangevo, and Amboditanimena	2016-2016	Adjacent to national park/ foresdted area	ITNs and IRS	10.8 (83)				8.5 (71)			6.3 (127)			7.6 (291)	Morphological and PCR	Morphological and PCR	An. gambiae s.l.	NA	0	0	0
	Malawi	Majete Wildlife Reserve	2015-2016		ITNs	6.2 (273)					19.2 (78)						Morphological and PCR	Morphological and PCR	An. funestus s.s.	4.84647	53.1	46.9	0
	Mozambique	Linga Linga	2009-2011	Coastal	Bed nets					4.5 (289)								Morphological	An. funestus s.l.	62.9411	0	100	0
		Conhane	2020-2021	Tropical dry (Flood plain with marshes)	ITNs	0 (7)			0.9 (117)		1.3 (76)	0 (3)	0 (213)			0 (488)	Morphological and PCR	Morphological and PCR	An. funestus s.s.	5.36765	50	50	0
	South Africa	Mamfene	2017-2018		IRS and larviciding				0.7 (149)			0.8 (120)					Morphological and PCR	Morphological and PCR	sporo_parensis	NA	0	0	0
	Tanzania	Namawala and Idete	2011-2011	Floodplain	LLINs		0 (NA)		0.1 (NA)	0.4 (NA)							Morphological and PCR	Morphological and PCR	An. funestus s.l.	21.1479	49.1	50.9	0
		Namawala and Idete	2012-2012	Floodplain	LLINs		0 (NA)		1.5 (NA)	2.2 (NA)							Morphological and PCR	Morphological and PCR	An. funestus s.l.	153.663	49.1	50.9	0
		Ifakara	2015-2016	Floodplain	ITNs				0 (7795)	0.2 (400)							Morphological and PCR	Morphological and PCR	An. funestus s.l.	0.102184	0	100	0
		Kivukoni, Minepa and Mavimba	2015-2016	Floodplain	LLINs				0 (20135)	0.5 (4759)							Morphological and PCR	Morphological and PCR	An. funestus s.l.	9.18837	13.8	86.2	0
		Biharamulo, Muleba, Misungwi, Magu, Busega, Rorya, Tarime, Bukombe districts	2017-2017	Lakeside	ITNs		2.8 (177)		2 (1442)		4.3 (630)	1.4 (73)					Morphological and PCR	Morphological and PCR	An. funestus s.s.	NA	0	0	0
		Ngara, Chato, Missenyi, Bukoba Rural, Sengerema, Kwimba, Musoma Rural, Butiama, Geita Town Council, Nyang'hwale	2017-2017	Lakeside	ITNs and IRS		2.5 (118)		0.8 (1924)		2.8 (108)	1.1 (362)					Morphological and PCR	Morphological and PCR	An. funestus s.s.	NA	0	0	0
		Misungwi	2018-2018	Lakeside	LLINs and IRS	3.2 (249)				3.4 (1714)							Morphological and PCR	Morphological and PCR	An. funestus s.l.	56.86	3.5	96.5	0
		Sululu and Igumbiro	2020-2020	Floodplain	LLINs	0.4 (1466)				6.3 (1228)							Morphological	Morphological	An. funestus s.l.	511.042	7.8	92.2	0
	Uganda	Engari-Kakindo	2011-2012	Equatorial	ITNs and untreated bednets												Morphological	Morphological	NA	131.52	76.7	23.3	0
		East and Western Uganda	2017-2018		LLINs		6.7 (1368)		0 (88)		5.7 (470)	NA (1)					Morphological and PCR	Morphological and PCR	An. gambiae s.s.	NA	0	0	0
		Tororo	2017-2019		LLINs and IRS	0.1 (15462)				0 (38)						0 (280)	Morphological and PCR	Morphological	An. gambiae s.l.	0.430255	100	0	0
		Buteba, Kayoro, and Osukuru	2021-2021	Low-laying plains interdispersed with wetlands	LLINs and IRS		2 (244)		0.5 (1394)		1.8 (607)						Morphological and PCR	Morphological	An. gambiae s.s.	22.8125	50	50	0
	Zambia	Katuna, Yenga, Malulu‚Ä¶	2012-2012	Marshy	LLIN and IRS												Morphological and PCR	Morphological and PCR	NA	45.2	0	100	0
		Nchelenge	2012-2013	Swampy and riverine ecosystem	ITNs and IRS		2.9 (69)				1.6 (670)						Morphological and PCR	Morphological and PCR	An. gambiae s.s.	78.64	8.8	91.2	0
		Nchelenge	2013-2014	Swampy and riverine ecosystem	ITNs and IRS		2.6 (116)				1 (401)						Morphological and PCR	Morphological and PCR	An. gambiae s.s.	NA	0	0	0
		Nyimba	2019-2020		LLIN and IRS	0.6 (174)				1.9 (262)				9.1 (33)			Morphological and PCR	Morphological and PCR	sporo_rufipes	11.96	9.2	63.6	27.2
		Nkenyema and Kaoma districts	2021-2021		LLIN and IRS		0 (22)		0.2 (1044)		3.2 (2090)	0 (56)	0 (575)			0.1 (1812)	Morphological and PCR	Morphological and PCR	An. funestus s.s.	NA	0	0	0
	Zimbabwe	Burma Valley	2013-2014		LLINs and IRS					2.4 (211)							Morphological	Morphological and PCR	An. funestus s.l.	NA	0	0	0
		Zindi Ward	2013-2014		LLINs and IRS					1.2 (243)							Morphological	Morphological and PCR	An. funestus s.l.	NA	0	0	0
